# Supplementary material for: Isolation and expression analysis of cDNAs that are associated with alternate bearing in Olea europaea L. cv. Ayvalık
Source: BMC Genomics. 2013 Apr 3;14:219. doi: 10.1186/1471-2164-14-219 (PMC3637518; doi:10.1186/1471-2164-14-219)
Supplement: Additional file 2 — Gene Ontologyhttp://www.biomedcentral.com/imedia/1490853420795595/supp2.xlsx [file 1471-2164-14-219-S2.xlsx]

## Sheet: JF111JF148
Sequence Name:	JF111JF148
ID (linked to Amigo)	GO:0003700		ID (linked to Amigo)	GO:0043565
Term	transcription factor activity		Term	sequence-specific DNA binding
Type	F		Type	F
Definition	Interacting selectively and non-covalently with a specific DNA sequence in order to modulate transcription. The transcription factor may or may not also interact selectively with a protein or macromolecular complex.		Definition	Interacting selectively and non-covalently with DNA of a specific nucleotide composition, e.g. GC-rich DNA binding, or with a specific sequence motif or type of DNA e.g. promotor binding or rDNA binding.
ID (linked to Amigo)	GO:0009507		ID (linked to Amigo)	GO:0005634
Term	chloroplast		Term	nucleus
Type	C		Type	C
Definition	A chlorophyll-containing plastid with thylakoids organized into grana and frets, or stroma thylakoids, and embedded in a stroma.		Definition	A membrane-bounded organelle of eukaryotic cells in which chromosomes are housed and replicated. In most cells, the nucleus contains all of the cell's chromosomes except the organellar chromosomes, and is the site of RNA synthesis and processing. In some species, or in specialized cell types, RNA metabolism or DNA replication may be absent.
ID (linked to Amigo)	GO:0046982		ID (linked to Amigo)	GO:0006355
Term	protein heterodimerization activity		Term	regulation of transcription, DNA-dependent
Type	F		Type	P
Definition	Interacting selectively and non-covalently with a nonidentical protein to form a heterodimer.		Definition	Any process that modulates the frequency, rate or extent of cellular DNA-dependent transcription.

## Sheet: JF124JF150
Sequence Name:	JF124JF150
ID (linked to Amigo)	GO:0006952		ID (linked to Amigo)	GO:0050221
Term	defense response		Term	prostaglandin-E2 9-reductase activity
Type	P		Type	F
Definition	Reactions, triggered in response to the presence of a foreign body or the occurrence of an injury, which result in restriction of damage to the organism attacked or prevention/recovery from the infection caused by the attack.		Definition	Catalysis of the reaction: (5Z,13E)-(15S)-9-alpha,11-alpha,15-trihydroxyprosta-5,13-dienoate + NADP+ = (5Z,13E)-(15S)-11-alpha,15-dihydroxy-9-oxoprosta-5,13-dienoate + NADPH.
ID (linked to Amigo)	GO:0055114		ID (linked to Amigo)	GO:0005488
Term	oxidation reduction		Term	binding
Type	P		Type	F
Definition	A metabolic process that results in the removal or addition of one or more electrons to or from a substance, with or without the concomitant removal or addition of a proton or protons.		Definition	The selective, non-covalent, often stoichiometric, interaction of a molecule with one or more specific sites on another molecule.
ID (linked to Amigo)	GO:0047501
Term	(+)-neomenthol dehydrogenase activity
Type	F
Definition	Catalysis of the reaction: (+)-neomenthol + NADP(+) = (2S,5R)-menthone + H(+) + NADPH.

## Sheet: JF146JF151JF187
Sequence Name:	JF146JF151JF187
ID (linked to Amigo)	GO:0020037		ID (linked to Amigo)	GO:0004497
Term	heme binding		Term	monooxygenase activity
Type	F		Type	F
Definition	Interacting selectively and non-covalently with heme, any compound of iron complexed in a porphyrin (tetrapyrrole) ring.		Definition	Catalysis of the incorporation of one atom from molecular oxygen into a compound and the reduction of the other atom of oxygen to water.
ID (linked to Amigo)	GO:0055114		ID (linked to Amigo)	GO:0009055
Term	oxidation reduction		Term	electron carrier activity
Type	P		Type	F
Definition	A metabolic process that results in the removal or addition of one or more electrons to or from a substance, with or without the concomitant removal or addition of a proton or protons.		Definition	Any molecular entity that serves as an electron acceptor and electron donor in an electron transport system.

## Sheet: JF45
Sequence Name:	JF45
ID (linked to Amigo)	GO:0020037		ID (linked to Amigo)	GO:0033772
Term	heme binding		Term	flavonoid 3',5'-hydroxylase activity
Type	F		Type	F
Definition	Interacting selectively and non-covalently with heme, any compound of iron complexed in a porphyrin (tetrapyrrole) ring.		Definition	Catalysis of the reactions: a flavanone + NADPH + H+ + O2 = a 3'-hydroxyflavanone + NADP+ + H2O, and a 3'-hydroxyflavanone + NADPH + H+ + O2 = a 3',5'-dihydroxyflavanone + NADP+ + H2O.
ID (linked to Amigo)	GO:0009055		ID (linked to Amigo)	GO:0055114
Term	electron carrier activity		Term	oxidation reduction
Type	F		Type	P
Definition	Any molecular entity that serves as an electron acceptor and electron donor in an electron transport system.		Definition	A metabolic process that results in the removal or addition of one or more electrons to or from a substance, with or without the concomitant removal or addition of a proton or protons.

## Sheet: JF46
Sequence Name:	JF46
ID (linked to Amigo)	GO:0080153		ID (linked to Amigo)	GO:0005515
Term			Term	protein binding
Type	N		Type	F
Definition	Any process that stops, prevents, or reduces the frequency, rate or extent of the reductive pentose-phosphate cycle.		Definition	Interacting selectively and non-covalently with any protein or protein complex (a complex of two or more proteins that may include other nonprotein molecules).
ID (linked to Amigo)	GO:0009507
Term	chloroplast
Type	C
Definition	A chlorophyll-containing plastid with thylakoids organized into grana and frets, or stroma thylakoids, and embedded in a stroma.

## Sheet: JF126
Sequence Name:	JF126
ID (linked to Amigo)	GO:0016021		ID (linked to Amigo)	GO:0005783
Term	integral to membrane		Term	endoplasmic reticulum
Type	C		Type	C
Definition	Penetrating at least one phospholipid bilayer of a membrane. May also refer to the state of being buried in the bilayer with no exposure outside the bilayer. When used to describe a protein, indicates that all or part of the peptide sequence is embedded in the membrane.		Definition	The irregular network of unit membranes, visible only by electron microscopy, that occurs in the cytoplasm of many eukaryotic cells. The membranes form a complex meshwork of tubular channels, which are often expanded into slitlike cavities called cisternae. The ER takes two forms, rough (or granular), with ribosomes adhering to the outer surface, and smooth (with no ribosomes attached).

## Sheet: JF153
Sequence Name:	JF153
ID (linked to Amigo)	GO:0009793		ID (linked to Amigo)	GO:0005083
Term	embryonic development ending in seed dormancy		Term	small GTPase regulator activity
Type	P		Type	F
Definition	The process whose specific outcome is the progression of the embryo over time, from zygote formation to the end of seed dormancy. An example of this process is found in Arabidopsis thaliana.		Definition	Modulates the rate of GTP hydrolysis by a small monomeric GTPase.
ID (linked to Amigo)	GO:0005488
Term	binding
Type	F
Definition	The selective, non-covalent, often stoichiometric, interaction of a molecule with one or more specific sites on another molecule.

## Sheet: JNF31JNF84
Sequence Name:	JNF31JNF84
ID (linked to Amigo)	GO:0046872
Term	metal ion binding
Type	F
Definition	Interacting selectively and non-covalently with any metal ion.

## Sheet: JNF42JNF82
Sequence Name:	JNF42JNF82
ID (linked to Amigo)	GO:0006950		ID (linked to Amigo)	GO:0009536
Term	response to stress		Term	plastid
Type	P		Type	C
Definition	Any process that results in a change in state or activity of a cell or an organism (in terms of movement, secretion, enzyme production, gene expression, etc.) as a result of a disturbance in organismal or cellular homeostasis, usually, but not necessarily, exogenous (e.g. temperature, humidity, ionizing radiation).		Definition	Any member of a family of organelles found in the cytoplasm of plants and some protists, which are membrane-bounded and contain DNA. Plant plastids develop from a common type, the proplastid.

## Sheet: JNF2JNF62
Sequence Name:	JNF2JNF62
ID (linked to Amigo)	GO:0005886		ID (linked to Amigo)	GO:0005774
Term	plasma membrane		Term	vacuolar membrane
Type	C		Type	C
Definition	The membrane surrounding a cell that separates the cell from its external environment. It consists of a phospholipid bilayer and associated proteins.		Definition	The lipid bilayer surrounding the vacuole and separating its contents from the cytoplasm of the cell.
ID (linked to Amigo)	GO:0009535
Term	chloroplast thylakoid membrane
Type	C
Definition	The pigmented membrane of a chloroplast thylakoid. An example of this component is found in Arabidopsis thaliana.

[truncated: 27 more sheets: JNF56JNF65, JNF4, JNF79, JNF92, NF5NF11NF37NF97, NF3NF96, NF17NF90, NF69NF99, NF2, NF8, NF9, NF22, NF58,  NF60, NF95, NNF36NNF85, NNF91NNF97, NNF22, NNF23,  NNF24 …]
