# Supplementary material for: Isolation and expression analysis of cDNAs that are associated with alternate bearing in Olea europaea L. cv. Ayvalık
Source: BMC Genomics. 2013 Apr 3;14:219. doi: 10.1186/1471-2164-14-219 (PMC3637518; doi:10.1186/1471-2164-14-219)
Supplement: Additional file 3 — Molecular Function Sequence Distribution.http://www.biomedcentral.com/imedia/2017055384795595/supp3.xlsx [file 1471-2164-14-219-S3.xlsx]

## Sheet: Sayfa1
Sequence Distribution
Graph Level	GO Term	#Seq	Score	Parents
5	cytoplasmic part	15	8.52	cytoplasm, intracellular part
6	intracellular membrane-bounded organelle	14	7.82	intracellular organelle, membrane-bounded organelle
3	cell part	19	6.58	cellular_component, cell
5	cytoplasm	16	6.11	intracellular part
5	intracellular organelle	14	5.83	organelle, intracellular part
3	membrane-bounded organelle	14	5.38	organelle
4	intracellular part	17	5.34	cell part, intracellular
4	intracellular	19	5.21	cell part
1	cellular_component	19	4.53
4	membrane	7	4	cell part
2	cell	19	3.95	cellular_component
2	organelle	14	3.76	cellular_component
7	chloroplast	5	3.72	plastid
7	plastid	6	3.23	cytoplasmic part, intracellular membrane-bounded organelle
6	vacuolar membrane	3	3	organelle membrane, vacuolar part
7	endoplasmic reticulum	3	3	cytoplasmic part, intracellular membrane-bounded organelle
5	plasma membrane	3	3	membrane, cell periphery
4	intracellular organelle part	6	2.95	organelle part, intracellular part, intracellular organelle
null	cell periphery	5	2.38	cell part
7	nucleus	3	2.36	intracellular membrane-bounded organelle
3	organelle part	6	2.2	organelle, cellular_component
7	mitochondrion	2	2	cytoplasmic part, intracellular membrane-bounded organelle
6	integral to membrane	2	2	intrinsic to membrane
7	chloroplast thylakoid membrane	2	2	chloroplast part, chloroplast thylakoid, plastid thylakoid membrane
6	vacuolar part	3	1.8	intracellular organelle part, cytoplasmic part, vacuole
4	organelle membrane	3	1.8	organelle part, membrane, membrane-bounded organelle
4	membrane part	3	1.68	membrane, cell part
5	cell wall	2	1.6	external encapsulating structure
6	intracellular non-membrane-bounded organelle	2	1.42	intracellular organelle, non-membrane-bounded organelle
6	ribosome	2	1.36	ribonucleoprotein complex, cytoplasmic part, intracellular non-membrane-bounded organelle
6	thylakoid membrane	3	1.32	photosynthetic membrane
6	cytosol	2	1.22	cytoplasmic part
5	intrinsic to membrane	2	1.2	membrane part
5	light-harvesting complex	2	1.2	protein complex, intracellular part
7	chloroplast thylakoid	2	1.2	chloroplast part, plastid thylakoid
7	chloroplast part	2	1.2	chloroplast, plastid part
6	plastid thylakoid membrane	2	1.2	plastid part, plastid thylakoid, thylakoid membrane
5	photosynthetic membrane	3	1.15	thylakoid, thylakoid part, membrane
2	macromolecular complex	4	1.14	cellular_component
3	protein complex	2	1.08	macromolecular complex
7	vacuole	3	1.08	cytoplasmic part, intracellular membrane-bounded organelle
6	nucleolus	1	1	nuclear part, intracellular non-membrane-bounded organelle, nuclear lumen
7	Golgi stack	1	1	Golgi apparatus part
6	plasma membrane light-harvesting complex	1	1	light-harvesting complex, plasma membrane-derived chromatophore, cytoplasmic vesicle part
6	plant-type cell wall	1	1	cell wall
7	cytoplasmic membrane-bounded vesicle	1	1	cytoplasmic vesicle, intracellular membrane-bounded organelle, membrane-bounded vesicle
5	phycobilisome	1	1	thylakoid membrane, light-harvesting complex, thylakoid part, membrane part
7	photosystem II	1	1	photosystem
6	cytosolic large ribosomal subunit	1	1	cytosolic ribosome, large ribosomal subunit
3	apoplast	1	1	extracellular region
4	external encapsulating structure	2	0.96	cell part, cell periphery
6	cytoplasmic vesicle	2	0.96	cytoplasmic part, vesicle, intracellular organelle
5	thylakoid	3	0.86	intracellular part
3	non-membrane-bounded organelle	2	0.85	organelle
5	thylakoid part	3	0.84	thylakoid, intracellular part
5	ribonucleoprotein complex	2	0.82	macromolecular complex, intracellular part
6	plastid part	2	0.72	intracellular organelle part, plastid, cytoplasmic part
6	plastid thylakoid	2	0.72	plastid part, thylakoid, organelle subcompartment
4	membrane-bounded vesicle	1	0.6	vesicle
5	photosystem	1	0.6	thylakoid part, protein complex, photosynthetic membrane, membrane part
7	nuclear lumen	1	0.6	nuclear part, intracellular organelle lumen
5	cytoplasmic vesicle part	1	0.6	intracellular organelle part, cytoplasmic part, cytoplasmic vesicle
7	large ribosomal subunit	1	0.6	intracellular organelle part, ribonucleoprotein complex, ribosome
6	nuclear part	1	0.6	intracellular organelle part, nucleus
2	extracellular region	1	0.6	cellular_component
6	Golgi apparatus part	1	0.6	intracellular organelle part, cytoplasmic part, Golgi apparatus
7	cytosolic ribosome	1	0.6	ribosome, cytosolic part
6	plasma membrane-derived chromatophore	1	0.6	cytoplasmic part
3	vesicle	2	0.58	organelle
4	organelle subcompartment	2	0.43	intracellular organelle part, membrane-bounded organelle
6	intracellular organelle lumen	1	0.36	intracellular organelle part, organelle lumen
6	cytosolic part	1	0.36	cytoplasmic part, cytosol
7	Golgi apparatus	1	0.36	cytoplasmic part, intracellular membrane-bounded organelle
4	organelle lumen	1	0.22	organelle part, membrane-enclosed lumen
2	membrane-enclosed lumen	1	0.13	cellular_component
