# Supplementary material for: Isolation and expression analysis of cDNAs that are associated with alternate bearing in Olea europaea L. cv. Ayvalık
Source: BMC Genomics. 2013 Apr 3;14:219. doi: 10.1186/1471-2164-14-219 (PMC3637518; doi:10.1186/1471-2164-14-219)
Supplement: Additional file 4 — Detailed Blast Result.xlsxhttp://www.biomedcentral.com/imedia/1078330184795595/supp4.xlsx [file 1471-2164-14-219-S4.xlsx]

## Sheet: JF111JF148
Sequence Name	Sequence Description	Sequence Length	Hits	min. e-Value	mean Similarity	#Gos		GOs IDs
JF111JF148	bzıp domain class transcription factor	298	20	3.11575e-12	89.9%	6		F:transcription factor activity; F:sequence-specific DNA binding; C:chloroplast; C:nucleus; F: protein hetero- dimerization activity; P:regulation of transcription, DNA-dependent
Detailed BlastX Result
Sequences Producing Significant Alignments	Gene Name	Accession	e-Value	Hit-length	Align-length	Positives	Similarity	Uniprot
gi|9650828|emb|CAC00658.1|common plant regulatory factor 7 [Petroselinum crispum]	NA	CAC00658.1	3.12e-12	174	47	43	0.91	Q9LEB6
gi|225428402|ref|XP_002283667.1|PREDICTED: hypothetical protein [Vitis vinifera]	LOC100257329	XP_002283667.1	1.2e-11	157	50	45	0.9	NA
gi|302398643|gb|ADL36616.1|BZIP domain class transcription factor [Malus x domestica]	NA	ADL36616.1	2.33e-11	156	44	43	0.97	D9ZIR3
gi|302398645|gb|ADL36617.1| BZIP domain class transcription factor [Malus x domestica]	NA	ADL36617.1	2.33e-11	156	44	43	0.97	D9ZIR3
gi|147807873|emb|CAN73127.1|hypothetical protein VITISV_016463 [Vitis vinifera]	NA	CAN73127.1	3.37e-11	157	50	45	0.9	A5C759
gi|297744423|emb|CBI37685.3|unnamed protein product [Vitis vinifera]	NA	CBI37685.3	6.97e-11	210	44	42	0.95	D7U4L6
gi|145327249|ref|NP_001077826.1|basic leucine-zipper 44 [Arabidopsis thaliana]	bZIP44	NP_001077826.1 AEE35714.1	8.5e-11	123	47	42	0.89	A8MRG6
gi|302398649|gb|ADL36619.1|BZIP domain class transcription factor [Malus x domestica]	NA	ADL36619.1	1.4e-10	159	50	43	0.86	D9ZIR6
gi|10120439|gb|AAG13064.1|AC023754_2similar to DNA-binding protein [Arabidopsis thaliana]	NA	AAG13064.1	2.34e-10	167	47	42	0.89	Q9FWS7
gi|28466851|gb|AAO44034.1| At1g75390 [Arabidopsis thaliana]	NA	AAO44034.1	2.34e-10	167	47	42	0.89	Q9FWS7
gi|224105353|ref|XP_002313781.1|predicted protein [Populus trichocarpa]	POPTRDRAFT_64937	XP_002313781.1	2.55e-10	155	44	40	0.9	A9PCZ7
gi|118484762|gb|ABK94250.1| unknown [Populus trichocarpa]		ABK94250.1
gi|118487006|gb|ABK95334.1| unknown [Populus trichocarpa]		ABK95334.1
gi|222850189|gb|EEE87736.1| predicted protein [Populus trichocarpa]		EEE87736.1
gi|297839419|ref|XP_002887591.1|bZIP transcription factor family protein [Arabidopsis lyrata subsp. lyrata]	ARALYDRAFT_89540	XP_002887591.1	2.66e-10	173	47	42	0.89	D7KSN7
gi|297333432|gb|EFH63850.1| bZIP transcription factor family protein [Arabidopsis lyrata subsp. lyrata]		EFH63850.1
gi|42563231|ref|NP_177672.2|basic leucine-zipper 44 [Arabidopsis thaliana]	bZIP44	NP_177672.2	2.65684e-10	173	47	42	0.89	C0Z2L5
gi|225898080|dbj|BAH30372.1| hypothetical protein [Arabidopsis thaliana]		BAH30372.1
gi|227204185|dbj|BAH56944.1| AT1G75390 [Arabidopsis thaliana]		BAH56944.1
gi|227204509|dbj|BAH57106.1| AT1G75390 [Arabidopsis thaliana]		BAH57106.1
gi|332197592|gb|AEE35713.1| basic leucine-zipper 44 [Arabidopsis thaliana]		AEE35713.1
gi|351724635|ref|NP_001238344.1|bZIP transcription factor bZIP124 [Glycine max]	bZIP124	NP_001238344.1	2.84e-10	160	50	43	0.86	Q0GPF8
gi|113367218|gb|ABI34666.1| bZIP transcription factor bZIP124 [Glycine max]		ABI34666.1
gi|255640820|gb|ACU20693.1| unknown [Glycine max]		ACU20693.1
gi|255543765|ref|XP_002512945.1|Ocs element-binding factor, putative [Ricinus communis]	RCOM_1448130	XP_002512945.1	3.93e-10	159	50	43	0.86	B9RH86
gi|223547956|gb|EEF49448.1| Ocs element-binding factor, putative [Ricinus communis]		EEF49448.1
gi|224077864|ref|XP_002305442.1|predicted protein [Populus trichocarpa]	POPTRDRAFT_81811	XP_002305442.1	5.08e-10	155	50	43	0.86	B9H0U0
gi|222848406|gb|EEE85953.1| predicted protein [Populus trichocarpa]		EEE85953.1
gi|302398647|gb|ADL36618.1|BZIP domain class transcription factor [Malus x domestica]	NA	ADL36618.1	7.48e-10	157	43	41	0.95	D9ZIR5
gi|295913637|gb|ADG58062.1|transcription factor [Lycoris longituba]	NA	ADG58062.1	7.9e-10	63	43	38	0.88	D6MKL5
gi|295913565|gb|ADG58029.1|transcription factor [Lycoris longituba]	NA	ADG58029.1	1.04e-09	71	43	38	0.88	D6MKI2
gi|302398615|gb|ADL36602.1|BZIP domain class transcription factor [Malus x domestica]	NA	ADL36602.1	1.09e-09	175	43	41	0.95	D9ZIP9
gi|224082910|ref|XP_002306888.1|predicted protein [Populus trichocarpa]	POPTRDRAFT_71528	XP_002306888.1	1.43e-09	155	44	41	0.93	B9H4F3
gi|222856337|gb|EEE93884.1| predicted protein [Populus trichocarpa]		EEE93884.1
gi|217075592|gb|ACJ86156.1|unknown [Medicago truncatula]	NA	ACJ86156.1	2.03e-09	97	50	43	0.86	B7FN23

## Sheet: JF124JF150
Sequence Name	Sequence Description	Sequence Length	Hits	min. e-Value	mean Similarity	#Gos		GOs IDs
JF124JF150	Protein	299	20	1.21e-34	83.3%	5		P:defense response; F:prostaglandin-E2 9-reductase activity; P:oxidation reduction; F:binding; F:(+)-neomenthol dehydrogenase activity
Detailed BlastX Result
Sequences Producing Significant Alignments	Gene Name	Accession	e-Value	Hit-length	Align-length	Positives	Similarity	Uniprot
gi|225454093|ref|XP_002267232.1|PREDICTED: hypothetical protein [Vitis vinifera]	LOC100253349	XP_002267232.1	1.21154e-34	298	92	80	0.86	D7UC31
gi|297745216|emb|CBI40296.3| unnamed protein product [Vitis vinifera]		CBI40296.3
gi|224064009|ref|XP_002301346.1|predicted protein [Populus trichocarpa]	POPTRDRAFT_75526	XP_002301346.1	3.5847e-33	306	99	85	0.85	B9GPY2
gi|222843072|gb|EEE80619.1| predicted protein [Populus trichocarpa]		EEE80619.1
gi|224064005|ref|XP_002301344.1|predicted protein [Populus trichocarpa]	POPTRDRAFT_55214	XP_002301344.1	1.00433e-31	306	99	85	0.85	B9GPX9
gi|222843070|gb|EEE80617.1| predicted protein [Populus trichocarpa]		EEE80617.1
gi|224064003|ref|XP_002301343.1|predicted protein [Populus trichocarpa]	POPTRDRAFT_55214	XP_002301343.1	1.00433e-31	306	99	85	0.85	B9GPX8
gi|222843069|gb|EEE80616.1| predicted protein [Populus trichocarpa]		EEE80616.1
gi|225454095|ref|XP_002267348.1|PREDICTED: hypothetical protein [Vitis vinifera]	LOC100248214	XP_002267348.1	1.05775e-31	293	92	78	0.84	NA
gi|225454097|ref|XP_002267820.1|PREDICTED: hypothetical protein [Vitis vinifera]	LOC100243097	XP_002267820.1	1.15823e-31	297	92	78	0.84	D7UC33
gi|297745218|emb|CBI40298.3| unnamed protein product [Vitis vinifera]		CBI40298.3
gi|225348627|gb|ACN87275.1|short chain dehydrogenase/reductase [Nandina domestica]	NA	ACN87275.1	2.37557e-31	314	93	78	0.83	C0LZ70
gi|224144319|ref|XP_002336130.1|predicted protein [Populus trichocarpa]	POPTRDRAFT_27394	XP_002336130.1	3.91172e-31	290	89	78	0.87	B9P553
gi|222873486|gb|EEF10617.1| predicted protein [Populus trichocarpa]		EEF10617.1
gi|224147249|ref|XP_002336437.1|predicted protein [Populus trichocarpa]	POPTRDRAFT_74833	XP_002336437.1	5.58992e-31	306	99	84	0.84	B9P610
gi|222835012|gb|EEE73461.1| predicted protein [Populus trichocarpa]		EEE73461.1
gi|224064013|ref|XP_002301348.1|predicted protein [Populus trichocarpa]	POPTRDRAFT_64442	XP_002301348.1	6.31635e-31	296	92	80	0.86	B9GPY4
gi|222843074|gb|EEE80621.1| predicted protein [Populus trichocarpa]		EEE80621.1
gi|225454090|ref|XP_002266944.1|PREDICTED: hypothetical protein [Vitis vinifera]	LOC100258479	XP_002266944.1	3.36702e-30	294	92	76	0.82	NA
gi|147800243|emb|CAN77657.1|hypothetical protein VITISV_002460 [Vitis vinifera]	NA	CAN77657.1	3.67842e-30	298	92	76	0.82	A5C6J1
gi|297745213|emb|CBI40293.3| unnamed protein product [Vitis vinifera]		CBI40293.3
gi|225454101|ref|XP_002268086.1|PREDICTED: hypothetical protein [Vitis vinifera]	LOC100265394	XP_002268086.1	4.64367e-30	293	92	76	0.82	NA
gi|255541514|ref|XP_002511821.1|carbonyl reductase, putative [Ricinus communis]	RCOM_1614540	XP_002511821.1	8.68799e-30	306	99	83	0.83	B9RDN2
gi|223549001|gb|EEF50490.1| carbonyl reductase, putative [Ricinus communis]		EEF50490.1
gi|255561230|ref|XP_002521626.1|carbonyl reductase, putative [Ricinus communis]	RCOM_1109000	XP_002521626.1	3.34909e-29	305	97	77	0.79	B9S6K7
gi|223539138|gb|EEF40733.1| carbonyl reductase, putative [Ricinus communis]		EEF40733.1
gi|205829189|sp|B2X050.1|MNR1_CAPANRecName: Full=(+)-neomenthol dehydrogenase; AltName: Full=Menthone:neomenthol reductase 1; Short=CaMNR1	NA	B2X050.1	8.01015e-29	314	93	75	0.8	B2X050
gi|156152082|gb|ABU54321.1| menthone:neomenthol reductase 1 [Capsicum annuum]		ABU54321.1
gi|255640098|gb|ACU20340.1|unknown [Glycine max]	NA	ACU20340.1	1.09e-28	296	92	75	0.81	C6TET8
gi|225454099|ref|XP_002272027.1|PREDICTED: hypothetical protein [Vitis vinifera]	LOC100255075	XP_002272027.1	1.11239e-28	297	92	74	0.8	NA
gi|224127582|ref|XP_002320110.1|predicted protein [Populus trichocarpa]	POPTRDRAFT_24437	XP_002320110.1	1.12986e-28	282	88	74	0.84	B9ICA2
gi|222860883|gb|EEE98425.1| predicted protein [Populus trichocarpa]		EEE98425.1

## Sheet: JF146JF151JF187
Sequence Name	Sequence Description	Sequence Length	Hits	min. e-Value	mean Similarity	#Gos		GOs IDs
JF146JF151JF187	Cytochrome p450	297	20	1.1e-13	81.25%	4		F:heme binding; F:monooxygenase activity; P:oxidation reduction; F: electron carrier activity
Detailed BlastX Result
Sequences Producing Significant Alignments	Gene Name	Accession	e-Value	Hit-length	Align-length	Positives	Similarity	Uniprot
gi|84514133|gb|ABC59075.1|cytochrome P450 monooxygenase CYP72A67 [Medicago truncatula]	NA	ABC59075.1	1.10409e-13	520	54	47	0.87	Q2MJ21
gi|326495546|dbj|BAJ85869.1|predicted protein [Hordeum vulgare subsp. vulgare]	NA	BAJ85869.1	9.91363e-13	525	54	48	0.88	F2CSP8
gi|326519290|dbj|BAJ96644.1| predicted protein [Hordeum vulgare subsp. vulgare]		BAJ96644.1
gi|115438717|ref|NP_001043638.1|Os01g0628900 [Oryza sativa Japonica Group]	Os01g0628900	NP_001043638.1	2.25688e-11	528	54	44	0.81	Q0JL26
gi|113533169|dbj|BAF05552.1| Os01g0628900 [Oryza sativa Japonica Group]		BAF05552.1
gi|222618896|gb|EEE55028.1| hypothetical protein OsJ_02695 [Oryza sativa Japonica Group]		EEE55028.1
gi|125526732|gb|EAY74846.1|hypothetical protein OsI_02738 [Oryza sativa Indica Group]	NA	EAY74846.1	3.92808e-11	216	53	43	0.81	A2WSA0
gi|85068678|gb|ABC69419.1|CYP72A56 [Nicotiana tabacum]	NA	ABC69419.1	5.71881e-11	516	55	45	0.81	A1XEL9
gi|85068674|gb|ABC69417.1|CYP72A54 [Nicotiana tabacum]	NA	ABC69417.1	5.72e-11	517	54	44	0.81	A1XEL7
gi|85068620|gb|ABC69390.1|CYP72A53v1 [Nicotiana tabacum]	NA	ABC69390.1	5.72e-11	518	53	43	0.81	A1XEJ0
gi|85068622|gb|ABC69391.1|CYP72A53v2 [Nicotiana tabacum]	NA	ABC69391.1	5.72467e-11	518	53	43	0.81	A1XEJ1
gi|242053707|ref|XP_002455999.1|hypothetical protein SORBIDRAFT_03g028700 [Sorghum bicolor]	SORBIDRAFT_03g02	XP_002455999.1	5.7602e-12	532	54	44	0.81	C5XEF4
gi|84514181|gb|ABC59099.1|cytochrome P450 monooxygenase CYP72A66 [Medicago truncatula]	NA	ABC59099.1	6.32497e-11	395	55	44	0.8	Q2MIZ7
gi|84514139|gb|ABC59078.1|cytochrome P450 monooxygenase CYP72A59 [Medicago truncatula]	NA	ABC59078.1	7.81792e-11	518	55	44	0.8	Q2MJ18
gi|218188703|gb|EEC71130.1|hypothetical protein OsI_02943 [Oryza sativa Indica Group]	NA	EEC71130.1	7.85228e-11	528	54	44	0.81	B8AC04
gi|85001701|gb|ABC68404.1|cytochrome P450 monooxygenase CYP72A67 [Glycine max]	NA	ABC68404.1	1.70103e-10	405	55	44	0.8	Q2LAK7
gi|84514137|gb|ABC59077.1|cytochrome P450 monooxygenase CYP72A68 [Medicago truncatula]	NA	ABC59077.1	1.99582e-10	520	55	45	0.81	Q2MJ19
gi|85068618|gb|ABC69389.1|CYP72A52v1 [Nicotiana tabacum]	NA	ABC69389.1	2.72188e-10	518	53	43	0.81	A1XEI9
gi|84514141|gb|ABC59079.1|cytochrome P450 monooxygenase CYP72A65 [Medicago truncatula]	NA	ABC59079.1	2.72822e-10	524	55	44	0.8	Q2MJ17
gi|125571082|gb|EAZ12597.1|hypothetical protein OsJ_02504 [Oryza sativa Japonica Group]	NA	EAZ12597.1	2.75083e-10	552	53	43	0.81	A2ZV50
gi|125571262|gb|EAZ12777.1|hypothetical protein OsJ_02694 [Oryza sativa Japonica Group]	NA	EAZ12777.1	3.42717e-10	433	54	44	0.81	A2ZVN0
gi|224093417|ref|XP_002334834.1|cytochrome P450 [Populus trichocarpa]	CYP72A42v3	XP_002334834.1	3.54905e-10	353	54	43	0.79	B9NHU9
gi|224113647|ref|XP_002332525.1|cytochrome P450 [Populus trichocarpa]	CYP72A42v2	XP_002332525.1	3.62634e-10	476	54	43	0.79	B9NB94

## Sheet: JF45
Sequence Name	Sequence Description	Sequence Length	Hits	min. e-Value	mean Similarity	#Gos		GOs IDs
JF45	Cytochrome	299	20	1.13e-31	79.55%	4		F:heme binding; F:flavonoid 3',5'-hydroxylase activity; F:electron carrier activity; P:oxidation reduction
Detailed BlastX Result
Sequences Producing Significant Alignments	Gene Name	Accession	e-Value	Hit-length	Align-length	Positives	Similarity	Uniprot
gi|255575501|ref|XP_002528652.1|conserved hypothetical protein [Ricinus communis]	RCOM_0841470	XP_002528652.1	1.12806e-31	187	89	75	0.84	B9SRN3
gi|255575503|ref|XP_002528653.1|cytochrome P450, putative [Ricinus communis]	RCOM_0841580	XP_002528653.1	7.6984e-32	515	88	75	0.85	B9SRN4
gi|223531942|gb|EEF33756.1| cytochrome P450, putative [Ricinus communis]		EEF33756.1
gi|255575505|ref|XP_002528654.1|cytochrome P450, putative [Ricinus communis]	RCOM_0841690	XP_002528654.1	1.05666e-29	514	88	75	0.85	B9SRN5
gi|223531943|gb|EEF33757.1| cytochrome P450, putative [Ricinus communis]		EEF33757.1
gi|297740050|emb|CBI30232.3|unnamed protein product [Vitis vinifera]	NA	CBI30232.3	2.59129e-28	446	88	71	0.8	D7TJ06
gi|225441018|ref|XP_002283772.1|PREDICTED: hypothetical protein [Vitis vinifera]	LOC100249522	XP_002283772.1	5.24155e-28	511	88	71	0.8	NA
gi|147774515|emb|CAN76784.1|hypothetical protein VITISV_028823 [Vitis vinifera]	NA	CAN76784.1	5.24155e-28	511	88	71	0.8	A5BEF7
gi|225441022|ref|XP_002277595.1|PREDICTED: hypothetical protein [Vitis vinifera]	LOC100266647	XP_002277595.1	7.19785e-27	317	87	67	0.77	NA
gi|255575491|ref|XP_002528647.1|cytochrome P450, putative [Ricinus communis]	RCOM_0841220	XP_002528647.1	2.65208e-26	512	90	72	0.8	B9SRM8
gi|223531936|gb|EEF33750.1| cytochrome P450, putative [Ricinus communis]		EEF33750.1
gi|209867514|gb|ACI90295.1|cytochrome P450 monoxygenase [Picrorhiza kurrooa]	NA	ACI90295.1	7.29e-26	206	84	66	0.78	D0PSF2
gi|584864|sp|P37121.1|C76A1_SOLMERecName: Full=Cytochrome P450 76A1; AltName: Full=CYPLXXVIA1; AltName: Full=Cytochrome P-450EG8	NA	P37121.1	9.07153e-26	467	86	69	0.8	P37121
gi|1345576|emb|CAA50649.1| unnamed protein product [Solanum melongena]		CAA50649.1
gi|255575487|ref|XP_002528645.1|cytochrome P450, putative [Ricinus communis]	RCOM_0841200	XP_002528645.1	3.30738e-25	502	88	70	0.79	B9SRM6
gi|223531934|gb|EEF33748.1| cytochrome P450, putative [Ricinus communis]		EEF33748.1
gi|225441020|ref|XP_002283777.1|PREDICTED: hypothetical protein [Vitis vinifera]	LOC100244368	XP_002283777.1	3.56757e-25	512	87	72	0.82	NA
gi|297740048|emb|CBI30230.3|unnamed protein product [Vitis vinifera]	NA	CBI30230.3	4.11e-25	533	87	72	0.82	D7TJ04
gi|297740047|emb|CBI30229.3|unnamed protein product [Vitis vinifera]	NA	CBI30229.3	6.92e-26	514	87	71	0.81	D7TJ03
gi|296089101|emb|CBI38804.3|unnamed protein product [Vitis vinifera]	NA	CBI38804.3	7.4e-25	113	86	65	0.75	D7U7M5
gi|297740045|emb|CBI30227.3|unnamed protein product [Vitis vinifera]	NA	CBI30227.3	1.68e-24	266	89	67	0.75	D7TJ01
gi|255575495|ref|XP_002528649.1|cytochrome P450, putative [Ricinus communis]	RCOM_0841240	XP_002528649.1	3.7185e-25	524	89	71	0.79	B9SRN0
gi|223531938|gb|EEF33752.1| cytochrome P450, putative [Ricinus communis]		EEF33752.1
gi|70724310|gb|AAZ07704.1|cytochrome P450 monooxygenase isoform I [Sesamum indicum]	NA	AAZ07704.1	6.01e-24	499	84	65	0.77	B3EXG1
gi|224149409|ref|XP_002336802.1|cytochrome P450 [Populus trichocarpa]	CYP76T6	XP_002336802.1	1.2156e-24	465	86	64	0.74	B9P727
gi|222836931|gb|EEE75324.1| cytochrome P450 [Populus trichocarpa]		EEE75324.1
gi|224113171|ref|XP_002332627.1|cytochrome P450 [Populus trichocarpa]	POPTRDRAFT_58864	XP_002332627.1	1.45531e-23	210	85	67	0.78	B9NBJ2
gi|222832854|gb|EEE71331.1| cytochrome P450 [Populus trichocarpa]		EEE71331.1

## Sheet: JF46
Sequence Name	Sequence Description	Sequence Length	Hits	min. e-Value	mean Similarity	#Gos		GOs IDs
JF46	chloroplast protein 12	299	20	2.29e-24	66.1%	2		F:protein binding; C:chloroplast
Detailed BlastX Result
Sequences Producing Significant Alignments	Gene Name	Accession	e-Value	Hit-length	Align-length	Positives	Similarity	Uniprot
gi|225425676|ref|XP_002275043.1|PREDICTED: hypothetical protein [Vitis vinifera]	LOC100267103	XP_002275043.1	2.29355e-24	128	89	69	0.77	NA
gi|1617197|emb|CAA96569.1|CP12 [Nicotiana tabacum]	NA	CAA96569.1	7.92209e-21	132	92	71	0.77	O24136
gi|25990286|gb|AAK49535.2| chloroplast protein 12 [Nicotiana tabacum]		AAK49535.2
gi|224128316|ref|XP_002320298.1|predicted protein [Populus trichocarpa]	POPTRDRAFT_73170	XP_002320298.1	4.42536e-19	126	89	63	0.7	B9I9I9
gi|222861071|gb|EEE98613.1| predicted protein [Populus trichocarpa]		EEE98613.1
gi|218156192|dbj|BAH03328.1|chloroplast protein 12 [Fagus crenata]	NA	BAH03328.1	9.91805e-19	130	91	69	0.75	B7XB92
gi|224068524|ref|XP_002302764.1|predicted protein [Populus trichocarpa]	POPTRDRAFT_81672	XP_002302764.1	1.05045e-17	127	90	63	0.7	B9GSS7
gi|222844490|gb|EEE82037.1| predicted protein [Populus trichocarpa]		EEE82037.1
gi|118488076|gb|ABK95858.1|unknown [Populus trichocarpa]	NA	ABK95858.1	4.23654e-17	127	90	62	0.68	A9PHK5
gi|118488973|gb|ABK96294.1|unknown [Populus trichocarpa x Populus deltoides]	NA	ABK96294.1	1.70823e-16	127	89	60	0.67	A9PIU1
gi|118488989|gb|ABK96302.1| unknown [Populus trichocarpa x Populus deltoides]		ABK96302.1
gi|255548455|ref|XP_002515284.1|conserved hypothetical protein [Ricinus communis]	RCOM_1347170	XP_002515284.1	4.60731e-14	128	88	56	0.63	B9RNE5
gi|223545764|gb|EEF47268.1| conserved hypothetical protein [Ricinus communis]		EEF47268.1
gi|1617206|emb|CAA96570.1|CP12 [Pisum sativum]	NA	CAA96570.1	4.12238e-12	127	88	59	0.67	O24292
gi|255640384|gb|ACU20479.1|unknown [Glycine max]	NA	ACU20479.1	9.34531e-12	132	90	58	0.64	C6TF77
gi|151564658|gb|ABS17660.1|chloroplast protein 12 [Arnebia euchroma]	NA	ABS17660.1	9.37494e-11	86	46	38	0.82	A7LB48
gi|325512541|gb|ADZ23481.1|chloroplast protein 12 [Stylosanthes guianensis]	NA	ADZ23481.1	6.74716e-09	132	93	59	0.63	F1DT11
gi|15529186|gb|AAK97687.1|At2g47400/T8I13.24 [Arabidopsis thaliana]	NA	AAK97687.1	6.30868e-08	124	85	51	0.6	Q941E3
gi|23505751|gb|AAN28735.1| At2g47400/T8I13.24 [Arabidopsis thaliana]		AAN28735.1
gi|30690673|ref|NP_566100.2|CP12 domain-containing protein 1 [Arabidopsis thaliana]	CP12-1	NP_566100.2	6.30868e-08	124	85	51	0.6	O22914
gi|17065526|gb|AAL32917.1| putative chloroplast protein CP12 [Arabidopsis thaliana]		AAL32917.1
gi|21387021|gb|AAM47914.1| putative chloroplast protein CP12 [Arabidopsis thaliana]		AAM47914.1
gi|330255742|gb|AEC10836.1| CP12 domain-containing protein 1 [Arabidopsis thaliana]		AEC10836.1
gi|297824833|ref|XP_002880299.1|cp12 domain-containing protein 1 [Arabidopsis lyrata subsp. lyrata]	CP12-1	XP_002880299.1	8.91569e-08	124	85	51	0.6	D7LGM6
gi|297326138|gb|EFH56558.1| cp12 domain-containing protein 1 [Arabidopsis lyrata subsp. lyrata]		EFH56558.1
gi|312282565|dbj|BAJ34148.1|unnamed protein product [Thellungiella halophila]	NA	BAJ34148.1	2.08729e-07	131	89	52	0.58	E4MX15
gi|217075274|gb|ACJ85997.1|unknown [Medicago truncatula]	NA	ACJ85997.1	4.16172e-07	131	91	58	0.63	B7FML4
gi|217071008|gb|ACJ83864.1|unknown [Medicago truncatula]	NA	ACJ83864.1	4.16172e-07	131	91	58	0.63	B7FGI5
gi|119720838|gb|ABL97989.1|putative chloroplast protein CP12 [Brassica rapa]	NA	ABL97989.1	8.11357e-07	130	89	53	0.59	A1YMY3
gi|297817582|ref|XP_002876674.1|CP12-2 [Arabidopsis lyrata subsp. lyrata]	ARALYDRAFT_48674	XP_002876674.1	6.55281e-06	131	89	50	0.56	D7LT64
gi|297322512|gb|EFH52933.1| CP12-2 [Arabidopsis lyrata subsp. lyrata]		EFH52933.1

## Sheet: JF126
Sequence Name	Sequence Description	Sequence Length	Hits	min. e-Value	mean Similarity	#Gos		GOs IDs
JF126	protein	299	20	7.39e-47	84.8%	2		C:integral to membrane; C:endoplasmic reticulum
Detailed BlastX Result
Sequences Producing Significant Alignments	Gene Name	Accession	e-Value	Hit-length	Align-length	Positives	Similarity	Uniprot
gi|255587105|ref|XP_002534138.1|Protein YIF1A, putative [Ricinus communis]	RCOM_1287280	XP_002534138.1	7.38736e-47	269	99	89	0.89	B9T7B9
gi|223525796|gb|EEF28242.1| Protein YIF1A, putative [Ricinus communis]		EEF28242.1
gi|225433922|ref|XP_002268449.1|PREDICTED: hypothetical protein [Vitis vinifera]	LOC100262723	XP_002268449.1	1.81115e-45	259	99	87	0.87	NA
gi|255641178|gb|ACU20866.1|unknown [Glycine max]	NA	ACU20866.1	3.38914e-45	269	99	86	0.86	C6TGB4
gi|6996286|emb|CAB75447.1|putative protein [Arabidopsis thaliana]	NA	CAB75447.1	3.63286e-45	259	99	87	0.87	Q9M1B7
gi|30695009|ref|NP_191509.2|YIF1 integral membrane domain-containing protein [Arabidopsis thaliana]	AT3G59500	NP_191509.2	4.79918e-45	269	99	87	0.87	F4J8C0
gi|332646412|gb|AEE79933.1| YIF1 integral membrane domain-containing protein [Arabidopsis thaliana]		AEE79933.1
gi|297817248|ref|XP_002876507.1|hypothetical protein ARALYDRAFT_349013 [Arabidopsis lyrata subsp. lyrata]	ARALYDRAFT_34901	XP_002876507.1	8.6118e-46	265	99	87	0.87	D7LWD9
gi|297322345|gb|EFH52766.1| hypothetical protein ARALYDRAFT_349013 [Arabidopsis lyrata subsp. lyrata]		EFH52766.1
gi|297743808|emb|CBI36691.3|unnamed protein product [Vitis vinifera]	NA	CBI36691.3	1.42356e-44	337	99	87	0.87	D7U1S5
gi|33589682|gb|AAQ22607.1|At3g59500 [Arabidopsis thaliana]	NA	AAQ22607.1	2.06939e-44	259	99	86	0.86	Q7XA88
gi|110743793|dbj|BAE99732.1|hypothetical protein [Arabidopsis thaliana]	NA	BAE99732.1	2.72982e-44	269	99	86	0.86	Q0WT16
gi|224132756|ref|XP_002327873.1|predicted protein [Populus trichocarpa]	POPTRDRAFT_29271	XP_002327873.1	7.65457e-44	256	99	85	0.85	B9MY50
gi|222837282|gb|EEE75661.1| predicted protein [Populus trichocarpa]		EEE75661.1
gi|224095666|ref|XP_002310429.1|predicted protein [Populus trichocarpa]	POPTRDRAFT_10820	XP_002310429.1	1.24787e-42	269	99	85	0.85	B9HH40
gi|222853332|gb|EEE90879.1| predicted protein [Populus trichocarpa]		EEE90879.1
gi|18397705|ref|NP_564367.1|integral membrane HRF1-like protein [Arabidopsis thaliana]	AT1G30890	NP_564367.1	8.05251e-41	269	99	81	0.81	Q94BQ9
gi|145324088|ref|NP_001077633.1| integral membrane HRF1-like protein [Arabidopsis thaliana]		NP_001077633.1
gi|14532658|gb|AAK64057.1| unknown protein [Arabidopsis thaliana]		AAK64057.1
gi|21280943|gb|AAM44952.1| unknown protein [Arabidopsis thaliana]		AAM44952.1
gi|21554340|gb|AAM63447.1| unknown [Arabidopsis thaliana]		AAM63447.1
gi|332193168|gb|AEE31289.1| integral membrane HRF1-like protein [Arabidopsis thaliana]		AEE31289.1
gi|332193169|gb|AEE31290.1| integral membrane HRF1-like protein [Arabidopsis thaliana]		AEE31290.1
gi|9755388|gb|AAF98195.1|AC000107_18F17F8.24 [Arabidopsis thaliana]	NA	AAF98195.1	1.25893e-40	286	99	81	0.81	Q9FYH6
gi|297846062|ref|XP_002890912.1|integral membrane HRF1 family protein [Arabidopsis lyrata subsp. lyrata]	ARALYDRAFT_47333	XP_002890912.1	2.90124e-40	265	99	81	0.81	D7KFR8
gi|297336754|gb|EFH67171.1| integral membrane HRF1 family protein [Arabidopsis lyrata subsp. lyrata]		EFH67171.1
gi|224129346|ref|XP_002320564.1|predicted protein [Populus trichocarpa]	POPTRDRAFT_66496	XP_002320564.1	1.0128e-40	247	99	83	0.83	B9IB12
gi|222861337|gb|EEE98879.1| predicted protein [Populus trichocarpa]		EEE98879.1
gi|326503046|dbj|BAJ99148.1|predicted protein [Hordeum vulgare subsp. vulgare]	NA	BAJ99148.1	8.90984e-37	267	95	80	0.84	F2DVM7
gi|326496945|dbj|BAJ98499.1|predicted protein [Hordeum vulgare subsp. vulgare]	NA	BAJ98499.1	8.90984e-37	267	95	80	0.84	F2DTS8
gi|194697280|gb|ACF82724.1|unknown [Zea mays]	cl14140_1	ACF82724.1	1.26006e-36	267	95	80	0.84	B4FKT1
gi|242060844|ref|XP_002451711.1|hypothetical protein SORBIDRAFT_04g006430 [Sorghum bicolor]	SORBIDRAFT_04g00	XP_002451711.1	1.42351e-35	267	95	79	0.83	C5XXF6
gi|241931542|gb|EES04687.1| hypothetical protein SORBIDRAFT_04g006430 [Sorghum bicolor]		EES04687.1
gi|242037509|ref|XP_002466149.1|hypothetical protein SORBIDRAFT_01g002250 [Sorghum bicolor]	SORBIDRAFT_01g00	XP_002466149.1	2.01217e-35	267	95	79	0.83	C5WTY9
gi|241920003|gb|EER93147.1| hypothetical protein SORBIDRAFT_01g002250 [Sorghum bicolor]		EER93147.1

## Sheet: JF153
Sequence Name	Sequence Description	Sequence Length	Hits	min. e-Value	mean Similarity	#Gos		GOs IDs
JF153	vacuolar sorting protein 39	299	18	4.06e-20	77.0%	3		P:embryonic development ending in seed dormancy; F:small GTPase regulator activity; F:binding
Detailed BlastX Result
Sequences Producing Significant Alignments	Gene Name	Accession	e-Value	Hit-length	Align-length	Positives	Similarity	Uniprot
gi|147790107|emb|CAN61039.1|hypothetical protein VITISV_018673 [Vitis vinifera]	NA	CAN61039.1	4.06307e-20	1941	64	52	0.81	A5B740
gi|225430766|ref|XP_002267514.1|PREDICTED: hypothetical protein [Vitis vinifera]	LOC100265014	XP_002267514.1	5.33584e-20	1006	64	52	0.81
gi|297735158|emb|CBI17520.3|unnamed protein product [Vitis vinifera]	NA	CBI17520.3	5.34216e-20	924	64	52	0.81	D7SPE1
gi|255561166|ref|XP_002521595.1|conserved hypothetical protein [Ricinus communis]	RCOM_0536720	XP_002521595.1	1.53179e-19	972	64	52	0.81	B9S6H6
gi|223539273|gb|EEF40866.1| conserved hypothetical protein [Ricinus communis]		EEF40866.1
gi|224134292|ref|XP_002327802.1|predicted protein [Populus trichocarpa]	POPTRDRAFT_83660	XP_002327802.1	1.25976e-18	1008	64	51	0.79	B9MXP1
gi|222836887|gb|EEE75280.1| predicted protein [Populus trichocarpa]		EEE75280.1
gi|297798238|ref|XP_002867003.1|hypothetical protein ARALYDRAFT_490975 [Arabidopsis lyrata subsp. lyrata]	ARALYDRAFT_49097	XP_002867003.1	4.1259e-17	1000	64	48	0.75	D7MBF8
gi|297312839|gb|EFH43262.1| hypothetical protein ARALYDRAFT_490975 [Arabidopsis lyrata subsp. lyrata]		EFH43262.1
gi|4006900|emb|CAB16830.1|hypothetical protein [Arabidopsis thaliana]	NA	CAB16830.1	6.9823e-17	1003	64	48	0.75	O23218
gi|7270611|emb|CAB80329.1| hypothetical protein [Arabidopsis thaliana]		CAB80329.1
gi|240256190|ref|NP_195381.6|Vacuolar sorting protein 39 [Arabidopsis thaliana]	EMB2754	NP_195381.6	6.98263e-16	1000	64	48	0.75	Q8L5Y0
gi|20466826|gb|AAM20730.1| unknown protein [Arabidopsis thaliana]		AAM20730.1
gi|332661279|gb|AEE86679.1| Vacuolar sorting protein 39 [Arabidopsis thaliana]		AEE86679.1
gi|242033195|ref|XP_002463992.1|hypothetical protein SORBIDRAFT_01g010130 [Sorghum bicolor]	SORBIDRAFT_01g01	XP_002463992.1	9.08393e-16	998	57	48	0.84	C5WN11
gi|241917846|gb|EER90990.1| hypothetical protein SORBIDRAFT_01g010130 [Sorghum bicolor]		EER90990.1
gi|226530724|ref|NP_001142809.1|hypothetical protein LOC100275187 [Zea mays]	LOC100275187	NP_001142809.1	2.15895e-15	220	57	48	0.84	B6SPV8
gi|195610122|gb|ACG26891.1| hypothetical protein [Zea mays]		ACG26891.1
gi|222625683|gb|EEE59815.1|hypothetical protein OsJ_12351 [Oryza sativa Japonica Group]	NA	EEE59815.1	2.60167e-15	986	57	47	0.82	B9FB77
gi|115454953|ref|NP_001051077.1|Os03g0715500 [Oryza sativa Japonica Group]	Os03g0715500	NP_001051077.1	2.60175e-15	984	57	47	0.82	Q10DX1
gi|108710757|gb|ABF98552.1| expressed protein [Oryza sativa Japonica Group]		ABF98552.1						B8AQN8
gi|108710758|gb|ABF98553.1| expressed protein [Oryza sativa Japonica Group]		ABF98553.1						NA
gi|113549548|dbj|BAF12991.1| Os03g0715500 [Oryza sativa Japonica Group]		BAF12991.1						NA
gi|218193646|gb|EEC76073.1| hypothetical protein OsI_13290 [Oryza sativa Indica Group]		EEC76073.1						NA
gi|18071340|gb|AAL58199.1|AC090882_2TGF beta receptor associated protein-like protein [Oryza sativa Japonica Group]	NA	AAL58199.1	4.39839e-15	1038	55	46	0.83	Q8W338
gi|78498848|gb|ABB45382.1|TVLP1 [Oryza sativa Indica Group]	NA	ABB45382.1	4.40222e-15	984	55	46	0.83	Q307Q8
gi|302787561|ref|XP_002975550.1|hypothetical protein SELMODRAFT_442906 [Selaginella moellendorffii]	SELMODRAFT_44290	XP_002975550.1	4.46173e-06	962	64	39	0.6	D8RX12
gi|300156551|gb|EFJ23179.1| hypothetical protein SELMODRAFT_442906 [Selaginella moellendorffii]		EFJ23179.1
gi|302783491|ref|XP_002973518.1|hypothetical protein SELMODRAFT_149115 [Selaginella moellendorffii]	SELMODRAFT_14911	XP_002973518.1	4.46443e-06	974	64	39	0.6	D8RR39
gi|300158556|gb|EFJ25178.1| hypothetical protein SELMODRAFT_149115 [Selaginella moellendorffii]		EFJ25178.1
gi|156364589|ref|XP_001626429.1|predicted protein [Nematostella vectensis]	NEMVEDRAFT_v1g23	XP_001626429.1	0.39977	795	42	32	0.76	A7SPM1
gi|156213305|gb|EDO34329.1| predicted protein [Nematostella vectensis]		EDO34329.1
gi|72129320|ref|XP_798217.1|PREDICTED: similar to KIAA0770 protein, partial [Strongylocentrotus purpuratus]	LOC593654	XP_798217.1	4.00631	824	53	34	0.64	NA
gi|115930010|ref|XP_001195386.1| PREDICTED: similar to KIAA0770 protein, partial [Strongylocentrotus purpuratus]		XP_001195386.1						NA

## Sheet: JNF31JNF84
Sequence Name	Sequence Description	Sequence Length	Hits	min. e-Value	mean Similarity	#Gos		GOs IDs
JNF31JNF84	cytochrome p450	299	20	2.61e-11	65.5%	1		F:metal ion binding
Detailed BlastX Result
Sequences Producing Significant Alignments	Gene Name	Accession	e-Value	Hit-length	Align-length	Positives	Similarity	Uniprot
gi|296090121|emb|CBI39940.3|unnamed protein product [Vitis vinifera]	NA	CBI39940.3	2.61e-11	349	80	55	0.68	D7UB25
gi|224113635|ref|XP_002332522.1|cytochrome P450 [Populus trichocarpa]	CYP72A45Pv2	XP_002332522.1	7.44585e-11	104	78	48	0.61	B9NB91
gi|222832634|gb|EEE71111.1| cytochrome P450 [Populus trichocarpa]		EEE71111.1
gi|224119146|ref|XP_002331336.1|predicted protein [Populus trichocarpa]	POPTRDRAFT_58492	XP_002331336.1	8.57912e-11	96	69	45	0.65	B9N7U5
gi|222873919|gb|EEF11050.1| predicted protein [Populus trichocarpa]		EEF11050.1
gi|225462970|ref|XP_002270326.1|PREDICTED: hypothetical protein [Vitis vinifera]	LOC100245388	XP_002270326.1	1.06658e-10	516	78	53	0.67	NA
gi|84514139|gb|ABC59078.1|cytochrome P450 monooxygenase CYP72A59 [Medicago truncatula]	NA	ABC59078.1	2.72188e-10	518	77	51	0.66	Q2MJ18
gi|147858656|emb|CAN80407.1|hypothetical protein VITISV_020336 [Vitis vinifera]	NA	CAN80407.1	1.09543e-09	193	78	50	0.64	A5ASA7
gi|85068622|gb|ABC69391.1|CYP72A53v2 [Nicotiana tabacum]	NA	ABC69391.1	1.76942e-09	518	76	52	0.68	A1XEJ1
gi|147791938|emb|CAN72443.1|hypothetical protein VITISV_032856 [Vitis vinifera]	NA	CAN72443.1	1.79147e-09	245	78	51	0.65	A5BKG9
gi|296082833|emb|CBI22134.3|unnamed protein product [Vitis vinifera]	NA	CBI22134.3	2.4223e-10	529	76	51	0.67	D7SX38
gi|225470802|ref|XP_002263408.1|PREDICTED: hypothetical protein [Vitis vinifera]	LOC100254366	XP_002263408.1	3.29387e-09	515	78	51	0.65	NA
gi|225464377|ref|XP_002265784.1|PREDICTED: hypothetical protein [Vitis vinifera]	LOC100258319	XP_002265784.1	3.29387e-09	515	78	51	0.65	NA
gi|225462359|ref|XP_002270501.1|PREDICTED: hypothetical protein [Vitis vinifera]	LOC100267392	XP_002270501.1	3.29387e-09	515	78	51	0.65	NA
gi|85068678|gb|ABC69419.1|CYP72A56 [Nicotiana tabacum]	NA	ABC69419.1	3.29492e-09	516	79	51	0.64	A1XEL9
gi|85068620|gb|ABC69390.1|CYP72A53v1 [Nicotiana tabacum]	NA	ABC69390.1	3.29697e-09	518	76	51	0.67	A1XEJ0
gi|85068618|gb|ABC69389.1|CYP72A52v1 [Nicotiana tabacum]	NA	ABC69389.1	3.29697e-09	518	73	48	0.65	A1XEI9
gi|84514137|gb|ABC59077.1|cytochrome P450 monooxygenase CYP72A68 [Medicago truncatula]	NA	ABC59077.1	3.29896e-09	520	75	51	0.68	Q2MJ19
gi|225469896|ref|XP_002268319.1|PREDICTED: hypothetical protein [Vitis vinifera]	LOC100265592	XP_002268319.1	4.50059e-09	515	78	51	0.65	NA
gi|224119134|ref|XP_002331333.1|cytochrome P450 [Populus trichocarpa]	CYP72A43	XP_002331333.1	4.50471e-09	518	69	45	0.65	B9N7U0
gi|222873916|gb|EEF11047.1| cytochrome P450 [Populus trichocarpa]		EEF11047.1
gi|224119126|ref|XP_002331331.1|cytochrome P450 [Populus trichocarpa]	CYP72A44	XP_002331331.1	4.50471e-09	518	69	45	0.65	B9N7T8
gi|222873914|gb|EEF11045.1| cytochrome P450 [Populus trichocarpa]		EEF11045.1
gi|225464379|ref|XP_002266550.1|PREDICTED: hypothetical protein [Vitis vinifera]	LOC100256575	XP_002266550.1	5.2983e-10	388	78	51	0.65	NA

## Sheet: JNF42JNF82
Sequence Name	Sequence Description	Sequence Length	Hits	min. e-Value	mean Similarity	#Gos		GOs IDs
JNF42JNF82	er6 protein	298	20	2.9e-41	74.5%	2	P:response to stress; C:plastid
Detailed BlastX Result
Sequences Producing Significant Alignments	Gene Name	Accession	e-Value	Hit-length	Align-length	Positives	Similarity	Uniprot
gi|147776520|emb|CAN74011.1|hypothetical protein VITISV_003548 [Vitis vinifera]	NA	CAN74011.1	2.89975e-41	161	99	86	0.86	A5B0M7
gi|225459113|ref|XP_002285692.1|PREDICTED: hypothetical protein [Vitis vinifera]	LOC100250647	XP_002285692.1	3.59066e-41	168	99	86	0.86	E0CRU7
gi|302142048|emb|CBI19251.3| unnamed protein product [Vitis vinifera]		CBI19251.3
gi|5669654|gb|AAD46412.1|AF096262_1ER6 protein [Solanum lycopersicum]	LOC543580	AAD46412.1	1.18815e-39	168	101	82	0.81	Q9SWV2
gi|115448821|ref|NP_001048190.1|Os02g0760500 [Oryza sativa Japonica Group]	Os02g0760500	NP_001048190.1	8.08756e-39	162	94	83	0.88	Q6K8D2
gi|47497367|dbj|BAD19406.1| putative ethylene-responsive protein [Oryza sativa Japonica Group]		BAD19406.1						B8AIU4
gi|113537721|dbj|BAF10104.1| Os02g0760500 [Oryza sativa Japonica Group]		BAF10104.1						NA
gi|215693118|dbj|BAG88500.1| unnamed protein product [Oryza sativa Japonica Group]		BAG88500.1						NA
gi|218191615|gb|EEC74042.1| hypothetical protein OsI_09021 [Oryza sativa Indica Group]		EEC74042.1						NA
gi|222623713|gb|EEE57845.1| hypothetical protein OsJ_08468 [Oryza sativa Japonica Group]		EEE57845.1						NA
gi|217071340|gb|ACJ84030.1|unknown [Medicago truncatula]	NA	ACJ84030.1	3.84293e-38	179	102	82	0.8	B7FH01
gi|255545934|ref|XP_002514027.1|conserved hypothetical protein [Ricinus communis]	RCOM_1039200	XP_002514027.1	1.42287e-37	176	104	83	0.79	B9RJV8
gi|223547113|gb|EEF48610.1| conserved hypothetical protein [Ricinus communis]		EEF48610.1
gi|224067048|ref|XP_002302337.1|predicted protein [Populus trichocarpa]	POPTRDRAFT_83024	XP_002302337.1	1.84646e-37	173	101	83	0.82	B9GN30
gi|222844063|gb|EEE81610.1| predicted protein [Populus trichocarpa]		EEE81610.1
gi|242066596|ref|XP_002454587.1|hypothetical protein SORBIDRAFT_04g033920 [Sorghum bicolor]	SORBIDRAFT_04g03	XP_002454587.1	7.64188e-37	162	94	80	0.85	C5XSS3
gi|241934418|gb|EES07563.1| hypothetical protein SORBIDRAFT_04g033920 [Sorghum bicolor]		EES07563.1
gi|30681321|ref|NP_172445.2|adenine nucleotide alpha hydrolases-like protein [Arabidopsis thaliana]	AT1G09740	NP_172445.2	8.13629e-36	171	95	80	0.84	Q84TF6
gi|29028798|gb|AAO64778.1| At1g09740 [Arabidopsis thaliana]		AAO64778.1
gi|110736422|dbj|BAF00178.1| putative ER6 protein [Arabidopsis thaliana]		BAF00178.1
gi|332190366|gb|AEE28487.1| adenine nucleotide alpha hydrolases-like protein [Arabidopsis thaliana]		AEE28487.1
gi|226491546|ref|NP_001148900.1|ER6 protein [Zea mays]	LOC100282520	NP_001148900.1	8.84104e-36	162	94	80	0.85	B6T8B9
gi|195623044|gb|ACG33352.1| ER6 protein [Zea mays]		ACG33352.1
gi|297843772|ref|XP_002889767.1|hypothetical protein ARALYDRAFT_471075 [Arabidopsis lyrata subsp. lyrata]	ARALYDRAFT_47107	XP_002889767.1	3.29258e-35	171	95	80	0.84	D7KJT6
gi|297335609|gb|EFH66026.1| hypothetical protein ARALYDRAFT_471075 [Arabidopsis lyrata subsp. lyrata]		EFH66026.1
gi|326513484|dbj|BAJ92093.1|predicted protein [Hordeum vulgare subsp. vulgare]	NA	BAJ92093.1	5.07995e-35	162	94	81	0.86	F2DAH2
gi|326514820|dbj|BAJ99771.1| predicted protein [Hordeum vulgare subsp. vulgare]		BAJ99771.1
gi|326516984|dbj|BAJ96484.1| predicted protein [Hordeum vulgare subsp. vulgare]		BAJ96484.1
gi|326525907|dbj|BAJ93130.1| predicted protein [Hordeum vulgare subsp. vulgare]		BAJ93130.1
gi|2160182|gb|AAB60745.1|ESTs gb|ATTS1236,gb|T43334,gb|N97019,gb|AA395203 come from this gene [Arabidopsis thaliana]	NA	AAB60745.1	1.18246e-33	174	98	80	0.81	O04495
gi|224081951|ref|XP_002306540.1|predicted protein [Populus trichocarpa]	POPTRDRAFT_55901	XP_002306540.1	1.24364e-15	110	81	58	0.71	B9H6W3
gi|222855989|gb|EEE93536.1| predicted protein [Populus trichocarpa]		EEE93536.1
gi|116780032|gb|ABK21527.1|unknown [Picea sitchensis]	NA	ABK21527.1	1.0417e-07	177	111	60	0.54	A9NLL6
gi|115481488|ref|NP_001064337.1|Os10g0318900 [Oryza sativa Japonica Group]	Os10g0318900	NP_001064337.1	0.00263703	209	54	37	0.68	Q0IYG4
gi|113638946|dbj|BAF26251.1| Os10g0318900 [Oryza sativa Japonica Group]		BAF26251.1
gi|255637669|gb|ACU19158.1|unknown [Glycine max]	NA	ACU19158.1	0.0257671	177	97	57	0.58	C6TBF6
gi|294463789|gb|ADE77419.1|unknown [Picea sitchensis]	NA	ADE77419.1	0.0982078	153	93	45	0.48	D5AD00
gi|115436928|ref|NP_001043170.1|Os01g0511100 [Oryza sativa Japonica Group]	Os01g0511100	NP_001043170.1	0.120077	167	95	51	0.53	Q94E74
gi|14495190|dbj|BAB60909.1| putative ER6 protein [Oryza sativa Japonica Group]		BAB60909.1						B8A8X3
gi|20804499|dbj|BAB92194.1| putative ER6 protein [Oryza sativa Japonica Group]		BAB92194.1						NA
gi|113532701|dbj|BAF05084.1| Os01g0511100 [Oryza sativa Japonica Group]		BAF05084.1						NA
gi|125570575|gb|EAZ12090.1| hypothetical protein OsJ_01972 [Oryza sativa Japonica Group]		EAZ12090.1						NA
gi|215678556|dbj|BAG92211.1| unnamed protein product [Oryza sativa Japonica Group]		BAG92211.1						NA
gi|218188316|gb|EEC70743.1| hypothetical protein OsI_02150 [Oryza sativa Indica Group]		EEC70743.1						NA
gi|116784580|gb|ABK23398.1|unknown [Picea sitchensis]	NA	ABK23398.1	0.137549	153	92	47	0.51	A9NRY7
gi|116792035|gb|ABK26205.1| unknown [Picea sitchensis]		ABK26205.1

## Sheet: JNF2JNF62
Sequence Name	Sequence Description	Sequence Length	Hits	min. e-Value	mean Similarity	#Gos		GOs IDs
JNF2JNF62	lipid-associated family protein	299	20	1.88e-25	82.8%	3		C:plasma membrane; C:vacuolar membrane; C:chloroplast thylakoid membrane
Detailed BlastX Result
Sequences Producing Significant Alignments	Gene Name	Accession	e-Value	Hit-length	Align-length	Positives	Similarity	Uniprot
gi|350537023|ref|NP_001234532.1|wound/stress protein [Solanum lycopersicum]	LOC543932	NP_001234532.1	1.8769e-25	184	76	63	0.82	Q672Q3
gi|51457948|gb|AAU03363.1| wound/stress protein [Solanum lycopersicum]		AAU03363.1
gi|40287496|gb|AAR83862.1|elicitor-inducible protein EIG-J7 [Capsicum annuum]	NA	AAR83862.1	8.56747e-23	184	60	55	0.91	Q6RJY7
gi|217071160|gb|ACJ83940.1|unknown [Medicago truncatula]	NA	ACJ83940.1	4.63734e-21	191	57	53	0.92	B7FGR1
gi|12667247|gb|AAK01359.1|AF314810_1dehydration stress-induced protein [Brassica napus]	NA	AAK01359.1	4.29635e-19	178	58	49	0.84	Q9AXN5
gi|297797992|ref|XP_002866880.1|lipid-associated family protein [Arabidopsis lyrata subsp. lyrata]	ARALYDRAFT_49075	XP_002866880.1	6.5405e-20	181	59	50	0.84	D7M8P8
gi|297312716|gb|EFH43139.1| lipid-associated family protein [Arabidopsis lyrata subsp. lyrata]		EFH43139.1
gi|15236014|ref|NP_195683.1|Lipase/lipooxygenase, PLAT/LH2 family protein [Arabidopsis thaliana]	AT4G39730	NP_195683.1	1.3072e-19	181	59	50	0.84	O65660
gi|3080442|emb|CAA18759.1| putative protein [Arabidopsis thaliana]		CAA18759.1
gi|7270957|emb|CAB80636.1| putative protein [Arabidopsis thaliana]		CAB80636.1
gi|19310489|gb|AAL84978.1| AT4g39730/T19P19_120 [Arabidopsis thaliana]		AAL84978.1
gi|20147335|gb|AAM10381.1| AT4g39730/T19P19_120 [Arabidopsis thaliana]		AAM10381.1
gi|21593926|gb|AAM65891.1| dehydration stress-induced protein [Arabidopsis thaliana]		AAM65891.1
gi|332661710|gb|AEE87110.1| Lipase/lipooxygenase, PLAT/LH2 family protein [Arabidopsis thaliana]		AEE87110.1
gi|15982879|gb|AAL09786.1|AT4g39730/T19P19_120 [Arabidopsis thaliana]	NA	AAL09786.1	1.33946e-18	182	59	50	0.84	Q93ZG8
gi|297825099|ref|XP_002880432.1|lipid-associated family protein [Arabidopsis lyrata subsp. lyrata]	ARALYDRAFT_90066	XP_002880432.1	1.3723e-19	183	59	49	0.83	D7LDD3
gi|297326271|gb|EFH56691.1| lipid-associated family protein [Arabidopsis lyrata subsp. lyrata]		EFH56691.1
gi|255638410|gb|ACU19515.1|unknown [Glycine max]	NA	ACU19515.1	3.96908e-18	184	58	49	0.84	C6TCG3
gi|21553555|gb|AAM62648.1|dehydration stress-induced protein [Arabidopsis thaliana]	NA	AAM62648.1	7.55614e-18	182	59	48	0.81	Q8LEG8
gi|18399899|ref|NP_565527.1|PLAT-plant-stress domain-containing protein [Arabidopsis thaliana]	AT2G22170	NP_565527.1	3.08541e-17	183	59	48	0.81	Q9SIE7
gi|4567207|gb|AAD23623.1| expressed protein [Arabidopsis thaliana]		AAD23623.1
gi|27754389|gb|AAO22643.1| unknown protein [Arabidopsis thaliana]		AAO22643.1
gi|28393941|gb|AAO42378.1| unknown protein [Arabidopsis thaliana]		AAO42378.1
gi|330252180|gb|AEC07274.1| PLAT-plant-stress domain-containing protein [Arabidopsis thaliana]		AEC07274.1
gi|255584854|ref|XP_002533143.1|conserved hypothetical protein [Ricinus communis]	RCOM_0198090	XP_002533143.1	3.77915e-17	177	57	46	0.8	B9T4H4
gi|223527054|gb|EEF29239.1| conserved hypothetical protein [Ricinus communis]		EEF29239.1
gi|224096197|ref|XP_002310571.1|predicted protein [Populus trichocarpa]	POPTRDRAFT_81982	XP_002310571.1	4.40077e-17	169	58	48	0.82	B9HFH8
gi|222853474|gb|EEE91021.1| predicted protein [Populus trichocarpa]		EEE91021.1
gi|224083709|ref|XP_002307094.1|predicted protein [Populus trichocarpa]	POPTRDRAFT_71591	XP_002307094.1	1.30568e-16	171	58	48	0.82	A9PBQ7
gi|118483838|gb|ABK93810.1| unknown [Populus trichocarpa]		ABK93810.1
gi|222856543|gb|EEE94090.1| predicted protein [Populus trichocarpa]		EEE94090.1
gi|28628595|gb|AAO49266.1|AF480414_1TMV induced protein 1-2 [Capsicum annuum]	NA	AAO49266.1	1.89762e-16	158	58	44	0.75	Q84U56
gi|7542598|gb|AAF63515.1|AF242731_1TMV-induced protein I [Capsicum annuum]	NA	AAF63515.1	2.23294e-16	179	58	50	0.86	Q9M517
gi|225439018|ref|XP_002262929.1|PREDICTED: hypothetical protein [Vitis vinifera]	LOC100262052	XP_002262929.1	5.73127e-16	175	58	48	0.82	NA
gi|225468444|ref|XP_002264580.1|PREDICTED: hypothetical protein [Vitis vinifera]	LOC100265055	XP_002264580.1	1.14417e-15	175	56	46	0.82	D7UE33
gi|296090614|emb|CBI40998.3| unnamed protein product [Vitis vinifera]		CBI40998.3
gi|10241929|dbj|BAB13708.1|elicitor inducible protein [Nicotiana tabacum]	NA	BAB13708.1	2.39198e-15	177	56	44	0.78	Q9FXT1
gi|224096199|ref|XP_002310572.1|predicted protein [Populus trichocarpa]	POPTRDRAFT_21756	XP_002310572.1	2.4742e-16	136	58	46	0.79	B9HFH9
gi|222853475|gb|EEE91022.1| predicted protein [Populus trichocarpa]		EEE91022.1

[truncated: 28 more sheets: JNF56JNF65, JNF4, JNF79, JNF92, NF5NF11NF37NF97, NF3NF96, NF17NF90, NF69NF99, NF2, NF8, NF9, NF22, NF58, NF60, NF95, NNF36NNF85, NNF91NNF97, NNF22, NNF23, NNF24 …]
