# Supplementary material for: Isolation and expression analysis of cDNAs that are associated with alternate bearing in Olea europaea L. cv. Ayvalık
Source: BMC Genomics. 2013 Apr 3;14:219. doi: 10.1186/1471-2164-14-219 (PMC3637518; doi:10.1186/1471-2164-14-219)
Supplement: Additional file 5 — Additional Table KEGG Pathway Mapshttp://www.biomedcentral.com/imedia/1441483719795595/supp5.xlsx [file 1471-2164-14-219-S5.xlsx]

## Sheet: ko00052 Galactose metabolism
KEGG Pathway Map Accession Number	Images
KEGG Ortology Map Entry: K01784 Name: galE, GALE Definition: UDP-glucose 4-epimerase Pathway: Galactose metabolism Module: Nucleotide sugar biosynthesis Metabolism Class: Metabolism; Carbohydrate Metabolism; Galactose metabolism
[Pathway URL] : ko00052
Accession (Ortology Map) URL: K01784

## Sheet: 00520 Amino nuclotide sugar met
KEGG Pathway Map Accession Number	Images
KEGG Ortology Map Entry: K01784 Name: galE, GALE Definition: UDP-glucose 4-epimerase Pathway: Amino sugar and nucleotide sugar metabolism Module: Nucleotide sugar biosynthesis Metabolism Class: Carbohydrate Metabolism; Amino sugar and nucleotide sugar metabolism
[Pathway URL] : ko00052
Accession (Ortology Map) URL: K01784

## Sheet: 00195 Photosynthesis 
KEGG Pathway Map Accession Number	Images
KEGG Ortology Map Entry: K02703 Name: psbA Definition: Photosystem II P680 reaction center D1 protein Pathway: Photosynthesis Module: Photosystem II Metabolism Class: Metabolism; Energy Metabolism; Photosynthesis
[Pathwat URL]: ko00195
Accession (Ortology Map) URL: K02703

## Sheet: Other glycan degradation
KEGG Pathway Map Accession Number	Images
KEGG Ortology Map Entry: K01191 Name: E3.2.1.24 Definition: alpha-mannosidase Pathway: Other glycan degradation Module: Photosystem II Metabolism Class: Glycan Biosynthesis and Metabolism; Other glycan degradation
[Pathwat URL]: ko00511
Accession (Ortology Map) URL: K01191

## Sheet:  Monoterpenoid biosynthesis
KEGG Pathway Map Accession Number	Images
KEGG Ortology Map Entry: K15095 Name: E1.1.1.208 Definition: (+)-neomenthol dehydrogenase Pathway: Monoterpenoid biosynthesis Metabolism Class: Metabolism of Terpenoids and Polyketides; Monoterpenoid biosynthesis
[Pathwat URL]: ko00902
Accession (Ortology Map) URL: K15095

## Sheet: Spliceosome
KEGG Pathway Map Accession Number	Images
KEGG Ortology Map Entry: K12828 Name: SF3B1, SAP155 Definition: Splicing factor 3B subunit 1 Pathway: Spliceosome Module: Spliceosome, U2-snRNP Metabolism Class: Genetic Information Processing; Transcription; Spliceosome
[Pathwat URL]: ko03040
Accession (Ortology Map) URL: K12828

## Sheet: Spliceosome(2)
KEGG Pathway Map Accession Number	Images
KEGG Ortology Map Entry: K12828 Name: SF3B1, SAP155 Definition: Splicing factor 3B subunit 1 Pathway: Spliceosome Module: Spliceosome, U2-snRNP Metabolism Class: Genetic Information Processing; Transcription; Spliceosome
[Pathwat URL]: ko03040
Accession (Ortology Map) URL: K12828

## Sheet: Circadian rhythm - plant
KEGG Pathway Map Accession Number	Images
KEGG Ortology Map Entry: K12118 Name: CRY1 Definition: cryptochrome 1 Pathway: Circadian rhythm - plant Metabolism Class: Organismal Systems; Environmental Adaptation; Circadian rhythm - plant
[Pathwat URL]: ko04712
Accession (Ortology Map) URL: K12118
